# Supplementary material for: Reading Ability and Mental Health: Mediating Roles of Depressive Symptoms and Behavior Problems in Chinese School-Age Children
Source: Behav Sci (Basel). 2025 Jul 29;15(8):1032. doi: 10.3390/bs15081032 (PMC12382755; doi:10.3390/bs15081032)
Supplement: Supplementary file 1 [file behavsci-15-01032-s001.zip]

Archive with 1 entries (1 files):
- behavsci-3748480-supplementary.pdf
